# Supplementary material for: A game theoretic power control and spectrum sharing approach using cost dominance in cognitive radio networks
Source: PeerJ Comput Sci. 2021 Jul 15;7:e617. doi: 10.7717/peerj-cs.617 (PMC8293924; doi:10.7717/peerj-cs.617)
Supplement: Supplemental Information 1 [file peerj-cs-07-617-s001.m]

clc
clear
close all

N_Users=50;     %% Secondary Users
P_Users=4;      %% Primary Users
N_sig_dim=3;    %% Signal dimensions of secondary
NoChannels=4;   %% Number of channels
D=50;
p=10*ones(N_Users,1);   %% Initial power levels of secondary users
p_cons=0.1;     %% Consumed power by secondary users
Noise_var=0.00001;

%% Normalized sequence for Secondary Users
seqnce=randsrc(N_sig_dim,N_Users);
for UserCounter=1:N_Users
    while seqnce(:,UserCounter)==-1*ones(N_sig_dim,1)
        seqnce(:,UserCounter)=2*randi([0 1],N_sig_dim,1)-1;
    end
    seqnce(:,UserCounter)=seqnce(:,UserCounter)/(norm(seqnce(:,UserCounter)));
end

%% No of Iterations
Iterations=200;
umax=1;
%% Location of Users in xy-plane
xcoordinate = D*rand(1,N_Users);
ycoordinate = D*rand(1,N_Users);
%% Label of Users
labels = cellstr(num2str(1:N_Users)');  % Labels correspond to their order

% figure(1);
% plot(xcoordinate,ycoordinate,'o');
% % text(xcoordinate,ycoordinate,labels);
% axis([0 D 0 D])
%% Distance
d = zeros(N_Users,N_Users);
ChannGain=zeros(N_Users,N_Users);

%%
Init_SlctdChannel=randi(NoChannels,N_Users,1);      %% Initially selected channels by secondary users
chann_updated=Init_SlctdChannel;
f_c=zeros(1,N_Users);
p_updated=zeros(N_Users,1);
%%
V=zeros(N_sig_dim,N_sig_dim);
s_updated=zeros(N_sig_dim,N_Users);
u=zeros(NoChannels,N_Users,Iterations);
c=zeros(NoChannels,N_Users,Iterations);
Utility=zeros(NoChannels,N_Users,Iterations);
max_Utility=zeros(N_Users,Iterations);
m_u=zeros(N_Users,Iterations);
chann_new=zeros(N_Users,Iterations);
SIR=zeros(N_Users,Iterations);
max_SIR=zeros(N_Users,Iterations);
ISIR=zeros(NoChannels,N_Users,Iterations);
%%
for IterationCounter=1:Iterations
    
    for UserCounter = 1:N_Users
        for j = 1:N_Users
            if UserCounter~=j
                X = [xcoordinate(UserCounter),ycoordinate(UserCounter);xcoordinate(j),ycoordinate(j)];
                d(UserCounter,j) = pdist(X,'euclidean');
                if d(UserCounter,j)<=p
                    figure(2);
                    plot(xcoordinate,ycoordinate,'o');
                    %                 text(xcoordinate,ycoordinate,labels);
                    axis([0 D 0 D]);
                    hold on;
                    line([xcoordinate(UserCounter),xcoordinate(j)],[ycoordinate(UserCounter),ycoordinate(j)]);
                end
                ChannGain(UserCounter,j)=1/(d(UserCounter,j)^2);
            else
                ChannGain(UserCounter,j)=1;
            end
        end
    end
    %% Random Way point mobility
    s_input = struct('V_POSITION_X_INTERVAL',[0 50],...%(m)
        'V_POSITION_Y_INTERVAL',[0 50],...%(m)
        'V_SPEED_INTERVAL',[0.2 2.2],...%(m/s)
        'V_PAUSE_INTERVAL',[0 1],...%pause time (s)
        'V_WALK_INTERVAL',[2.00 6.00],...%walk time (s)
        'V_DIRECTION_INTERVAL',[-180 180],...%(degrees)
        'SIMULATION_TIME',10,...%(s)
        'NB_NODES',50);
    s_mobility = Generate_Mobility(s_input);
    
    timeStep = 0.1;%(s)
    % test_Animate(s_mobility,s_input,timeStep);
    %%  
    for UserCounter=1:N_Users
        for ChanCounter=1:NoChannels
            R=0;
            X1=zeros(N_sig_dim,N_sig_dim);
            [x]=find(ChanCounter==chann_updated);
            temp=[x;UserCounter];
            for jj=1:length(temp)
                j=temp(jj);
                if (j~=UserCounter)
                    % Interference Calculation
                    R=R+(seqnce(:,UserCounter)'*seqnce(:,j)*seqnce(:,j)'*seqnce(:,UserCounter)*p(j)*ChannGain(j,UserCounter)^2/(p(UserCounter)*ChannGain(UserCounter,UserCounter)^2));
                end
                SIR(ChanCounter,UserCounter,IterationCounter)=1/R;
                ISIR(ChanCounter,UserCounter,IterationCounter)=R;       %Inverse SIR 
                if (j~=UserCounter)
                    X1=xcorr2(seqnce(:,j),seqnce(:,UserCounter)')+X1;   %Correlation of signature sequences of users sharing same channel
                end
            end
            X=X1;
            [ex_vec,exv]=eig(X);
            V(:,ChanCounter)=ex_vec(:,1);                               %Eigen vector corresponding to min eigen value of correlation metrix
            u(ChanCounter,UserCounter,IterationCounter)=-(ex_vec(:,1)'*X*ex_vec(:,1))/p(UserCounter);   %Gain of the user
            c(ChanCounter,UserCounter,IterationCounter)=(p_cons*ISIR(ChanCounter,UserCounter,IterationCounter)+(f_c(UserCounter)))/p(UserCounter); %Cost of the game
            
            Utility(ChanCounter,UserCounter,IterationCounter)=u(ChanCounter,UserCounter,IterationCounter)-c(ChanCounter,UserCounter,IterationCounter);
        end
        %%Maximum utility
        max_SIR(UserCounter,IterationCounter)=max(SIR(:,UserCounter,IterationCounter));
        m_u(UserCounter,IterationCounter)=max(u(:,UserCounter,IterationCounter));
        max_Utility(UserCounter,IterationCounter)=max(Utility(:,UserCounter,IterationCounter));
        m=max(Utility(:,UserCounter,IterationCounter));
        index=find(m==Utility(:,UserCounter,IterationCounter));
        %% Finding new channel for each user
        if length(index)>1
            index=chann_updated(UserCounter);
        end
        
        chann_updated(UserCounter)=index;
        chann_new(UserCounter,IterationCounter)=index;
        
        if (IterationCounter>1)
            if(chann_new(UserCounter,IterationCounter)~=chann_new(UserCounter,IterationCounter-1))
                f_c(UserCounter)=f_c(UserCounter)+1;        %Switching cost of users
                IterationChange=f_c;
            end
        end
        %% Calculating updated power of each user based on channel opted by each user
        R1=Noise_var;
        [z]=find(chann_updated(UserCounter)==chann_updated);
        temp=[z;UserCounter];
        for jj=1:length(temp)
            j=temp(jj);
            if(j~=UserCounter)
                R1=R1+(seqnce(:,UserCounter)'*seqnce(:,j)*seqnce(:,j)'*seqnce(:,UserCounter)*p(j)*ChannGain(j,UserCounter)^2);
            end
        end
        Inv_SIR=R1;
        
        p_updated(UserCounter,IterationCounter)=(2*p_cons*Inv_SIR)/(ChannGain(UserCounter,UserCounter)^2*(1+f_c(UserCounter)));
        
        s_updated(:,UserCounter)=V(:,index);        %Updated signature sequences
        p(UserCounter)=p_updated(UserCounter,IterationCounter);
    end
    
    Exact_pot=-sum(max_Utility);        %Exact potential function is negative sum of maximum utility
    tot_ISIR=-Exact_pot;
    seqnce=s_updated;
    p=p_updated(:,IterationCounter);
end
%%
figure
plot(1:IterationCounter,Exact_pot)
title('Potential function vs Iterations')
xlabel('Number of iterations')
ylabel('Potential Function')
figure
plot(1:IterationCounter,max_Utility)
% xlim([0 20.2])
title('Cost function vs Iterations')
xlabel('Number of iterations')
ylabel('Utility')
figure
plot(1:IterationCounter,chann_new)
ylim([0.8 NoChannels+.2])
set(gca,'YTick',[0 1 2 3 4 5])
title('Channel allocation vs Iterations')
xlabel('Number of iterations')
ylabel('Channels')
figure
semilogy(1:IterationCounter,p_updated)
title('Power vs Iterations')
xlabel('Number of iterations')
ylabel('Power of each node')
figure
plot(1:IterationCounter,tot_ISIR)
title('ISIR vs Iterations')
xlabel('Number of iterations')
ylabel('ISIR')

% xlim([0 2.2])
