# Supplementary material for: A game theoretic power control and spectrum sharing approach using cost dominance in cognitive radio networks
Source: PeerJ Comput Sci. 2021 Jul 15;7:e617. doi: 10.7717/peerj-cs.617 (PMC8293924; doi:10.7717/peerj-cs.617)
Supplement: Supplemental Information 4 [file peerj-cs-07-617-s004.m]

%Testing Random Waypoint mobility model.
clear all;clc;close all;

s_input = struct('V_POSITION_X_INTERVAL',[10 30],...%(m)
                 'V_POSITION_Y_INTERVAL',[10 30],...%(m)
                 'V_SPEED_INTERVAL',[0.2 2.2],...%(m/s)
                 'V_PAUSE_INTERVAL',[0 1],...%pause time (s)
                 'V_WALK_INTERVAL',[2.00 6.00],...%walk time (s)
                 'V_DIRECTION_INTERVAL',[-180 180],...%(degrees)
                 'SIMULATION_TIME',500,...%(s)
                 'NB_NODES',20);
s_mobility = Generate_Mobility(s_input);

timeStep = 0.1;%(s)
test_Animate(s_mobility,s_input,timeStep);
